# Supplementary material for: Non-destructive measurement of egg yolk weight and percentage based on magnetic resonance imaging
Source: Poult Sci. 2025 Sep 23;104(12):105896. doi: 10.1016/j.psj.2025.105896 (PMC12529495; doi:10.1016/j.psj.2025.105896)
Supplement: Supplementary file 1 [file mmc1.xlsx]

## Sheet: Sheet1
Table S1. Parameter settings for MRI scans with different field strengths
Parameter	1.5 T	3 T	7 T
Repetition Time (TR) (ms)	1600	15	4546
Echo Time (TE) (ms)	272	4	72
Sequence Type	GRE	GRE	SE
Voxel Size (mm3)	1.4×1.4×0.6	0.69×0.69×1.00	0.268×0.299×1.5
Flip Angle (°)	20	30	90
Matrix Size	256×192	256×135	256×256
Field of View (FOV) (mm2)	160×160	160×160	68.6×76.6
Slice Thickness (mm)	0.63	1	1.5
Scan Time (min)	30	23	25
Cost (Yuan/egg)	41.7	23.15	1000
